# Supplementary material for: Colorectal Cancer Study of Austria (CORSA): A Population-Based Multicenter Study
Source: Biology (Basel). 2021 Jul 28;10(8):722. doi: 10.3390/biology10080722 (PMC8389216; doi:10.3390/biology10080722)
Supplement: Supplementary file 1 [file biology-10-00722-s001.zip]

Archive with 1 entries (1 files):
- biology-1290419-supplementary.pdf
